# Supplementary material for: More than Just Aversive: A Network Analysis of the Dark Triad, Coping, and Psychopathology
Source: Behav Sci (Basel). 2025 Nov 24;15(12):1617. doi: 10.3390/bs15121617 (PMC12729700; doi:10.3390/bs15121617)
Supplement: Supplementary file 1 [file behavsci-15-01617-s001.zip]

Archive with 1 entries (1 files):
- behavsci-3916539-supplementary.pdf
